# Supplementary material for: Comprehensive Biology and Genetics Compendium of Wilms Tumor Cell Lines with Different WT1 Mutations
Source: Cancers (Basel). 2020 Dec 28;13(1):60. doi: 10.3390/cancers13010060 (PMC7801943; doi:10.3390/cancers13010060)
Supplement: Supplementary file 1 [file cancers-13-00060-s001.zip]

Archive with 4 entries (3 files):
- cancers-1009718 supplementary final/
- cancers-1009718 supplementary final/cancers-1009718 supplementary final.pdf
- cancers-1009718 supplementary final/cancers-1009718 table S1.xlsx
- cancers-1009718 supplementary final/cancers-1009718 table S2.xlsx
